# Supplementary material for: Genome-Wide Identification of DOF Gene Family and the Mechanism Dissection of SbDof21 Regulating Starch Biosynthesis in Sorghum
Source: Int J Mol Sci. 2022 Oct 12;23(20):12152. doi: 10.3390/ijms232012152 (PMC9603474; doi:10.3390/ijms232012152)
Supplement: Supplementary file 1 [file ijms-23-12152-s001.zip]

Archive with 6 entries (6 files):
- Figure S1=Revised.jpg
- Figure S2=Revised.jpg
- Figure S3=Revised.jpg
- Table S1 The Basic information of Sorghum Dof transcription factor.xlsx
- Table S2 The multilevel consensus sequence of conserved motifs of sorghum DOF protein.xlsx
- Table S3 Primers for gene cloning and vector construction.xlsx
