# Supplementary material for: Genome-Wide Identification of DOF Gene Family and the Mechanism Dissection of SbDof21 Regulating Starch Biosynthesis in Sorghum
Source: Int J Mol Sci. 2022 Oct 12;23(20):12152. doi: 10.3390/ijms232012152 (PMC9603474; doi:10.3390/ijms232012152)
Supplement: Supplementary file 1 [file ijms-23-12152-s001.zip › Table S1 The Basic information of Sorghum Dof transcription factor.xlsx]

## Sheet: Sheet1
Table S1 The basic information of sorghum Dof transcription factor
Dof genes in sorghum genome				Corresponding DOF proteins encoded					NCBI accession number
Gene Name	Gene ID	Chr.	Location	Amino acids No.	PI	MW (kDa)	GRAVY	Subcellular localization
SbDof1	SORBI_3001G034300	1	2611023-2613615	435	9.34	43.3076	-0.453	nucleus	TPA:BK006984
SbDof2	SORBI_3001G078700	1	6036955-6038097	380	9.23	38.6718	-0.189	nucleus	TPA:BK006990
SbDof3	SORBI_3001G166200	1	13830748-13831902	351	8.93	35.5199	-0.219	nucleus	TPA:BK006989
SbDof4	SORBI_3001G179300	1	15173074-15174794	385	8.34	38.4617	-0.173	nucleus	TPA:BK006985
SbDof5	SORBI_3001G206300	1	18844481-18846180	261	9.32	26.3784	-0.348	chloroplast thylakoid membrane	XP_002464429
SbDof6	SORBI_3001G252800	1	27432058-27435050	476	6.31	49.778	-0.649	nucleus	TPA:BK007080
SbDof7	SORBI_3001G420300	1	70085136-70088029	394	9.94	40.2858	-0.487	nucleus	TPA:BK006983
SbDof8	SORBI_3001G489900	1	76000137-76002917	424	8.65	45.1708	-0.619	nucleus	TPA:BK007003
SbDof9	SORBI_3002G236600	2	62729069-62730272	252	9.28	25.7928	-0.499	nucleus	TPA:BK006987
SbDof10	SORBI_3002G313800	2	68753630-68759387	354	8.16	34.8287	-0.048	mitochondrion	TPA:BK006986
SbDof11	SORBI_3002G421900	2	76930850-76934577	484	6.35	51.6277	-0.599	nucleus	TPA:BK006988
SbDof12	SORBI_3003G033500	3	3066533-3067815	235	9.9	24.1136	-0.126	extracellular space	TPA:BK007081
SbDof13	SORBI_3003G121400	3	11065634-11069607	560	5.14	61.4035	-0.884	nucleus	TPA:BK006995
SbDof14	SORBI_3003G131100	3	12299512-12303903	512	9.04	54.7715	-0.598	nucleus	TPA:BK006994
SbDof15	SORBI_3003G253200	3	59194939-59195454	168	10.27	17.2515	-0.55	extracellular space	TPA:BK006993
SbDof16	SORBI_3003G301700	3	63242415-63244786	260	9.21	27.8551	-0.626	mitochondrion	TPA:BK006992
SbDof17	SORBI_3003G367100	3	68335907-68337567	335	4.75	35.2582	-0.298	nucleus	TPA:BK006991
SbDof18	SORBI_3004G254000	4	60026983-60027897	304	8.81	30.9864	-0.26	nucleus	TPA:BK006998
SbDof19	SORBI_3004G266200	4	61069054-61072717	295	8.51	30.9342	-0.324	nucleus	TPA:BK006997
SbDof20	SORBI_3004G284400	4	62665490-62669337	457	9.28	45.947	-0.381	nucleus	TPA:BK006996
SbDof21	SORBI_3005G001500	5	119063-122213	340	9.11	36.1802	-0.637	nucleus	TPA:BK006999
SbDof22	SORBI_3006G182300	6	53717749-53723981	356	8.15	35.6442	-0.486	nucleus	TPA:BK007000
SbDof23	SORBI_3006G267900	6	60103962-60105483	224	7.59	23.2657	-0.348	chloroplast	TPA:BK007001
SbDof24	SORBI_3007G223200	7	65078570-65080375	265	5.86	27.5796	-0.419	nucleus	TPA:BK007002
SbDof25	SORBI_3008G001700	8	152798-157364	354	9.12	38.038	-0.863	nucleus	TPA:BK007004
SbDof26	SORBI_3008G136100	8	56483148-56485117	340	9.05	34.5577	-0.234	extracellular space	TPA:BK007082
SbDof27	SORBI_3008G148101	8	58151093-58152250	275	9.77	28.0339	-0.044	plasma membrane	TPA:BK007079
SbDof28	SORBI_3009G014400	9	1239421-1243004	385	9.07	39.2505	-0.484	nucleus	TPA:BK007006
SbDof29	SORBI_3009G153400	9	50971274-50975928	366	5.68	38.4883	-0.21	nucleus	TPA:BK007005
SbDof30	SORBI_3009G196100	9	54684675-54686240	216	9.99	22.7837	-0.343	extracellular space	XP_021303940
