# Supplementary material for: Genome-Wide Identification of DOF Gene Family and the Mechanism Dissection of SbDof21 Regulating Starch Biosynthesis in Sorghum
Source: Int J Mol Sci. 2022 Oct 12;23(20):12152. doi: 10.3390/ijms232012152 (PMC9603474; doi:10.3390/ijms232012152)
Supplement: Supplementary file 1 [file ijms-23-12152-s001.zip › Table S2 The multilevel consensus sequence of conserved motifs of sorghum DOF protein.xlsx]

## Sheet: Sheet1
Table S2 The multilevel consensus sequence of conserved motifs of sorghum DOF protein
Motif No.	Multilevel consensus sequence
1	CPRCNSTBTKFCYYNNYNL SQPRHFCKACRRYWTKGGALRNVPVGGGCRK
2	NPZGDEKAEKKLWVPKTJRIDDPDEAAKSSIWSTJGIKPDDRGKF
3	DAGIKLFGKVIP
4	KSEEEKTEGDAAGQEKVLKKPDKILP
5	KMSINTQPMMVPNMMMPTPSMTGLFPNVLPTLMSAGEGGEFNFTMDNQH
6	LQANPAALSRSQTFQE
7	EEEEEGDNKAMVKSNKNNNGGSLLDRYWIKPNNNNN
8	SMAERARLARIPQPEPGLK
9	TMPSFL EMLRKGLLHGSSSYDAGLVMSGGNNEMDMSFPLPAYGAMHGH
10	QNHQQEAIVSSPNIKEEARSPKQAZVTQQPSGSGE AEALR
11	FSCAPPPACYFPGGIAIPFYPAPPGYWGCMVPGAWNAPWPPQ
12	FLDPPSWNQHQHQHQPQQQQQQ
13	SHHHHL
14	LEQWRVQQIQ
15	KNPKL AHEGAHDLNL AFPHH
