# Supplementary material for: Genome-Wide Identification of DOF Gene Family and the Mechanism Dissection of SbDof21 Regulating Starch Biosynthesis in Sorghum
Source: Int J Mol Sci. 2022 Oct 12;23(20):12152. doi: 10.3390/ijms232012152 (PMC9603474; doi:10.3390/ijms232012152)
Supplement: Supplementary file 1 [file ijms-23-12152-s001.zip › Table S3 Primers for gene cloning and vector construction.xlsx]

## Sheet: Sheet1
Table S3 All the primer sequence information used in the experiment
Primer Classification	Primer Name	Primer Sequence
Primers for gene cloning of screening transcription factor	SbDof21F	5'-AGCTTAATTAGCGCAAGGAAGG-3'
	SbDof21R	5'-ACAACTTGGCACATTACCCCTG-3'
Real-time PCR primer for screening transcription factor	SbDof21QF	5'-GGTTTATTCCCCAATGTGCTCC-3'
	SbDof21QR	5'-ATTGTCCCACTCTCTCCCGC-3'
	SbEIF4αQF	5'-CAACTTTGTCACCCGCGATGA-3'
	SbEIF4αQR	5'-TCCAGAAACCTTAGCAGCCCA-3'
Primers for sub-celluar location	SbDof21-eGFPF	5'-ATTTGGAGAGGACAGGGTACC ATGGACATGAGCTCCAGCAG-3'
	SbDof21-eGFPR	5'-GGTACTAGTGTCGACTCTAGA CCCCTGCTGCCTCTTGTTGT-3'
Primers for plant expression vector (pBI221) construction	SbDof21-221F	5'-CAGGTCGACTCTAGAGGATCCATGGACATGAGCTCCAGCAG-3'
	SbDof21-221R	5'-CGATCGGGGAAATTCGAGCTCTTACCCCTGCTGCCTCTTGT-3'
Primers for SbDof21-pGBKT7 construction	SbDof21-BKF	5'-TCAGAGGAGGACCTGCATATG ATGGACATGAGCTCCAGCAG-3'
	SbDof21-BKR	5'-CCGCTGCAGGTCGACGGATCC TTACCCCTGCTGCCTCTTGT-3'
	SbDof21-BKF1	5'-TCAGAGGAGGACCTGCATATG CTGGCTGAGGCGCTCAGATGT-3'
	SbDof21-BKF2	5'-TCAGAGGAGGACCTGCATATG TCTGGATCCATCTCAGCCTC-3'
	SbDof21-BKF3	5'-TCAGAGGAGGACCTGCATATG GGCGGTGAGTTTAACTTTACCA-3'
	SbDof21-BKF4	5'-TCAGAGGAGGACCTGCATATG GGGTTGAGTGGCTCAACCACT-3'
	SbDof21-BKR1	5'-CCGCTGCAGGTCGACGGATCC TTGCACTCCAGTTGATCCTAC-3'
	SbDof21-BKR2	5'-CCGCTGCAGGTCGACGGATCC AAGCCCTTTTCTCAGCATCTCT-3'
	SbDof21-BKR3	5'-CCGCTGCAGGTCGACGGATCC GTTGATGCTCATCTTGCTAGA-3'
Primers for plantprokaryotic expression vector (pET32a) construction	SbDof21-32aF	5'-GCCATGGCTGATATCGGATCC ATGGACATGAGCTCCAGCAG-3'
	SbDof21-32aR	5'-CTCGAGTGCGGCCGCAAGCTT TTACCCCTGCTGCCTCTTGT-3'
Primers for promter (SbGBSSI) cloning	pSbGBSSIF	5'-CATTAGCGTCATTGTTCAGTGGG-3'
	pSbGBSSIR	5'-AGCTGCGACGTGGCTAGAGTC-3'
Primers for plant expression vector (pGreenII0800) construction	pSbGBSSI-pGF	5'-GTCGACGGTATCGATAAGCTTTCTTGTACAACCAACGATCGTG-3'
	pSbGBSSI-pGR	5'-CGCTCTAGAACTAGTGGATCCGCTGATGCCTGCAGTTGGAA-3'
